# Supplementary material for: Rothman diagrams: the geometry of confounding and standardization
Source: Int J Epidemiol. 2024 Nov 14;53(6):dyae139. doi: 10.1093/ije/dyae139 (PMC11565235; doi:10.1093/ije/dyae139)
Supplement: dyae139_Supplementary_Data [file dyae139_supplementary_data.zip]

Archive with 2 entries (2 files):
- ije-2023-10-1294-File007.R
- ije-2023-10-1294-File006.pdf
